# Supplementary material for: Differential, Stage Dependent Detection of Peptidylarginine Deiminases and Protein Deimination in Lewy Body Diseases—Findings from a Pilot Study
Source: Int J Mol Sci. 2022 Oct 28;23(21):13117. doi: 10.3390/ijms232113117 (PMC9658624; doi:10.3390/ijms232113117)
Supplement: Supplementary file 1 [file ijms-23-13117-s001.zip]

Archive with 1 entries (1 files):
- ijms-1984739 - supplementary.pdf
